# Supplementary material for: Bone Mesenchymal Stromal Cell-Derived Extracellular Vesicles Protect Articular Cartilage Through Regulating tRF-Gln-TTG-019/UBL3
Source: Mediators Inflamm. 2025 Jun 13;2025:2705953. doi: 10.1155/mi/2705953 (PMC12181665; doi:10.1155/mi/2705953)
Supplement: Supporting Information 3 — Table S3. Differentially_Expressed_tRF. [file 2705953.f3.xlsx]

## Sheet: B_vs_A
#log2FC >= 0.585 #p-value cut-off <= 0.05 #q-value cut-off <= 1.00 #Gene biotype: tRFs #Condition pair: up_B_vs_A Column A: tRF_ID, The ID of tRF & tiRNA. Column B: tRF_Seq, The sequence of tRF & tiRNA. Column C: Type, The type of tRF & tiRNA. Column D: tRFdb_ID, The database ID of tRFdb. Column E: MINTbase_ID, The database ID of MINTbase. Column F: Length, The length of sequence. Column G: Align…
Annotation							DE Statistic						CPM
tRF_ID	tRF_Seq	Type	tRFdb_ID	MINTbase_ID	Length	AlignInfo	log2FC	Fold_Change	p_value	q_value	B_CPM	A_CPM	A1	A2	A3	B1	B2	B3
tRF-Gln-TTG-025	GGTCTCATGGTGTAATGGTTAGCACTCTGG	tRF-5c	-	-	30	tRNA-Gln-TTG-4-1,GGTCTCATGGTGTAATGGTTAGCACTCTGGACTTTGAATCCAGCGATCCGAGTTCGAGTCTCGGTGAGGCCTCCA,Gln-TTG,0	3.23053	9.38611	4.33127e-09	5.09758e-08	4.01677	0.786245	2.19998	0.904395	1.33508	14.8834	19.7557	21.6835
tRF-Gln-TTG-019	GGTCCCATGGTGTAATGGTTAGCACTCTGG	tRF-5c	-	-	30	tRNA-Gln-TTG-1-1,GGTCCCATGGTGTAATGGTTAGCACTCTGGACTTTGAATCCAGCGATCCGAGTTCAAATCTCGGTGGGACCTCCA,Gln-TTG,0;tRNA-Gln-TTG-2-1,GGTCCCATGGTGTAATGGTTAGCACTCTGGACTTTGAATCCAGCAATCTGAGTTCAAATCTCGGTGGGACCTCCA,Gln-TTG,0	3.10348	8.59492	4.09864e-15	3.13546e-13	9.06039	5.95691	90.1994	25.323	58.7434	628.081	752.694	489.357
tRF-Pro-TGG-009	GGCTCGTTGGTCTAGGGGTATGATTCTCGG	tRF-5c	-	-	30	tRNA-Pro-TGG-2-1,GGCTCGTTGGTCTAGGGGTATGATTCTCGGTTTGGGTCCGAGAGGTCCCGGGTTCAAATCCCGGACGAGCCCCCA,Pro-TGG,0	2.96077	7.78542	4.91113e-11	8.34893e-10	8.19744	5.23666	40.333	12.4354	53.4031	312.552	317.672	396.709
tRF-Pro-AGG-021	GGCTCGTTGGTCTAGGGGTATGATTCTCGC	tRF-5c	-	-	30	tRNA-Pro-AGG-1-1,GGCTCGTTGGTCTAGGGGTATGATTCTCGCTTAGGGTGCGAGAGGTCCCGGGTTCAAATCCCGGACGAGCCCCCA,Pro-AGG,0;tRNA-Pro-AGG-2-1,GGCTCGTTGGTCTAGGGGTATGATTCTCGCTTAGGGTGCGAGAGGTCCCGGGTTCAAATCCCGGGCGAGCCCCCA,Pro-AGG,0;tRNA-Pro-CGG-1-1,GGCTCGTTGGTCTAGGGGTATGATTCTCGCTTCGGGTGCGAGAGGTCCCGGGTTCAAATCCCGGACGAGCCCCCA,Pro-CGG,0;tRNA-Pro-TGG-1-1,GGCTCGTTGGTCTAGGGGTATGATTCTCGCTTTGGGTGCGAGAGGTCCCGGGTTCAAATCCCGGACGAGCCCC…	2.63679	6.21947	4.38101e-14	2.23432e-12	10.3791	7.74233	207.532	108.527	258.337	1491.32	1785.92	1384.79
tRF-Tyr-GTA-026	TCCGGCTCGAAGGACCA	tRF-3a	-	-	17	tRNA-Tyr-GTA-1-1,CCTTCGATAGCTCAGTTGGTAGAGCGGAGGACTGTAGATCCTTAGGTCGCTGGTTCGATTCCGGCTCGAAGGACCA,Tyr-GTA,59;tRNA-Tyr-GTA-2-1,CCTTCGATAGCTCAGCTGGTAGAGCGGAGGACTGTAGATCCTTAGGTCGCTGGTTCGATTCCGGCTCGAAGGACCA,Tyr-GTA,59	2.48136	5.58423	6.94926e-07	4.08937e-06	5.88642	3.40506	6.23329	6.78296	14.6858	48.1231	75.0718	82.7915
tRF-iMet-CAT-015	AGCAGAGTGGCGCAGCGGGAGCGTGCTGGG	tRF-5c	-	-	30	tRNA-iMet-CAT-2-1,AGCAGAGTGGCGCAGCGGGAGCGTGCTGGGCCCATAACCCAGAGGTCGATGGATCGAAACCATCCTCTGCTACCA,iMet-CAT,0	2.33173	5.0341	6.23719e-06	3.07835e-05	3.98853	1.6568	4.39997	1.13049	3.33769	18.3562	22.1264	14.7842
tRF-Pro-TGG-010	GGCTCGTTGGTCTAGGGGTATGATTCTCGGT	tRF-5c	-	-	31	tRNA-Pro-TGG-2-1,GGCTCGTTGGTCTAGGGGTATGATTCTCGGTTTGGGTCCGAGAGGTCCCGGGTTCAAATCCCGGACGAGCCCCCA,Pro-TGG,0	2.28074	4.85927	1.37148e-09	1.9076e-08	7.1306	4.84986	30.7998	13.1137	35.3795	159.749	173.06	157.698
tRF-Val-TAC-029	GGTTCCATAGTGTAGCGGTTATCACGTCTGC	tRF-5c	-	-	31	tRNA-Val-TAC-1-1,GGTTCCATAGTGTAGCGGTTATCACGTCTGCTTTACACGCAGAAGGTCCTGGGTTCGAGCCCCAGTGGAACCACCA,Val-TAC,0	2.269	4.81987	3.58439e-10	5.48412e-09	8.64176	6.37277	72.2328	42.9587	106.139	451.464	501.401	445.497
tRF-Gln-CTG-025	GGTTCCATGGTGTAATGGTTAGCACTCTGG	tRF-5c	-	-	30	tRNA-Gln-CTG-1-1,GGTTCCATGGTGTAATGGTTAGCACTCTGGACTCTGAATCCAGCGATCCGAGTTCAAATCTCGGTGGGACCTCCA,Gln-CTG,0;tRNA-Gln-CTG-2-1,GGTTCCATGGTGTAATGGTTAGCACTCTGGACTCTGAATCCAGCGATCCGAGTTCAAATCTCGGTGGAACCTCCA,Gln-CTG,0;tRNA-Gln-CTG-3-1,GGTTCCATGGTGTAATGGTTAGCACTCTGGACTCTGAATCCAGTGATCCGAGTTCAAATCTCGGTGGAACCTCCA,Gln-CTG,0;tRNA-Gln-CTG-6-1,GGTTCCATGGTGTAATGGTTAGCACTCTGGACTCTGAATCCAGCGATCTGAGTTCAAATCTCGGTGGGACCTC…	1.90381	3.742	2.26135e-08	2.30658e-07	9.40202	7.49821	217.798	98.579	170.89	835.457	969.612	566.728
tRF-Tyr-GTA-029	TTCCGGCTCGAAGGACCA	tRF-3a	-	-	18	tRNA-Tyr-GTA-1-1,CCTTCGATAGCTCAGTTGGTAGAGCGGAGGACTGTAGATCCTTAGGTCGCTGGTTCGATTCCGGCTCGAAGGACCA,Tyr-GTA,58;tRNA-Tyr-GTA-2-1,CCTTCGATAGCTCAGCTGGTAGAGCGGAGGACTGTAGATCCTTAGGTCGCTGGTTCGATTCCGGCTCGAAGGACCA,Tyr-GTA,58	1.89384	3.71623	0.000725684	0.00231312	4.69172	2.79788	4.0333	3.61758	11.3482	19.8446	38.3262	31.5396
tRF-Pro-AGG-020	GGCTCGTTGGTCTAGGGGTATGATTCTCG	tRF-5c	-	-	29	tRNA-Pro-AGG-1-1,GGCTCGTTGGTCTAGGGGTATGATTCTCGCTTAGGGTGCGAGAGGTCCCGGGTTCAAATCCCGGACGAGCCCCCA,Pro-AGG,0;tRNA-Pro-AGG-2-1,GGCTCGTTGGTCTAGGGGTATGATTCTCGCTTAGGGTGCGAGAGGTCCCGGGTTCAAATCCCGGGCGAGCCCCCA,Pro-AGG,0;tRNA-Pro-CGG-1-1,GGCTCGTTGGTCTAGGGGTATGATTCTCGCTTCGGGTGCGAGAGGTCCCGGGTTCAAATCCCGGACGAGCCCCCA,Pro-CGG,0;tRNA-Pro-TGG-1-1,GGCTCGTTGGTCTAGGGGTATGATTCTCGCTTTGGGTGCGAGAGGTCCCGGGTTCAAATCCCGGACGAGCCCC…	1.81551	3.51983	2.09033e-06	1.10283e-05	10.4706	8.65513	547.063	144.929	444.581	1489.83	1918.68	1553.82
tRF-Ser-AGA-021	GTAGTCGTGGCCGAGTGGTTAAGG	tRF-5b	-	-	24	tRNA-Ser-AGA-1-1,GTAGTCGTGGCCGAGTGGTTAAGGCGATGGACTAGAAATCCATTGGGGTCTCCCCGCGCAGGTTCGAATCCTGCCGACTACGCCA,Ser-AGA,0;tRNA-Ser-AGA-2-1,GTAGTCGTGGCCGAGTGGTTAAGGCGATGGACTAGAAATCCATTGGGGTTCCCCCGCGCAGGTTCGAATCCTGCCGACTACGCCA,Ser-AGA,0;tRNA-Ser-AGA-3-1,GTAGTCGTGGCCGAGTGGTTAAGGCGATGGACTAGAAATCCATTGGGGTCTCCCCGCGTAGGTTCGAATCCTGCCGACTACGCCA,Ser-AGA,0;tRNA-Ser-AGA-4-1,GTAGTCGTGGCCGAGTGGTTAAGGCGATGGACTAGAAATCCAT…	1.77781	3.42905	5.41219e-05	0.000250929	4.70054	2.92273	8.79994	3.16538	9.34554	32.2475	31.6092	27.1044
tRF-Lys-CTT-010	GCCCGGCTAGCTCAGTCGGTAGAGCATGAG	tRF-5c	-	-	30	tRNA-Lys-CTT-1-1,GCCCGGCTAGCTCAGTCGGTAGAGCATGAGACTCTTAATCTCAGGGTCGTGGGTTCGAGCCCCACGTTGGGCGCCA,Lys-CTT,0	1.7216	3.29802	7.97188e-08	7.17469e-07	8.46076	6.73916	96.7993	75.0648	102.133	407.806	403.017	423.321
tRF-Lys-CTT-011	GCCCGGCTAGCTCAGTCGGTAGAGCATGAGA	tRF-5c	-	-	31	tRNA-Lys-CTT-1-1,GCCCGGCTAGCTCAGTCGGTAGAGCATGAGACTCTTAATCTCAGGGTCGTGGGTTCGAGCCCCACGTTGGGCGCCA,Lys-CTT,0	1.60536	3.04271	1.38379e-07	1.11431e-06	10.5852	8.9798	606.096	317.669	413.874	1685.8	1763.79	1927.37
tRF-Gly-GCC-011	GCATGGGTGGTTCAGTGGTAGAAT	tRF-5b	-	-	24	tRNA-Gly-GCC-2-1,GCATGGGTGGTTCAGTGGTAGAATTCTCGCCTGCCACGCGGGAGGCCCGGGTTCGATTCCCGGCCCATGCACCA,Gly-GCC,0;tRNA-Gly-GCC-3-1,GCATGGGTGGTTCAGTGGTAGAATTCTCGCCTGCCACGCGGGAGGTCCGGGTTCGATTCCCGGCCCATGCACCA,Gly-GCC,0	1.46187	2.75465	5.88811e-05	0.000264965	6.36085	4.89899	27.1331	18.0879	33.3769	101.207	80.6035	106.446
tRF-Thr-TGT-027	GGCTCCATAGCTCAGGGGTTAGAGCACTGG	tRF-5c	-	-	30	tRNA-Thr-TGT-2-1,GGCTCCATAGCTCAGGGGTTAGAGCACTGGTCTTGTAAACCAGGGGTCGCGAGTTCAAATCTCGCTGGGGCCTCCA,Thr-TGT,0	1.45296	2.73769	0.000769861	0.00240385	4.23471	2.78175	9.53327	3.84368	4.67277	22.8213	21.3362	21.6835
tRF-Pro-AGG-022	GGCTCGTTGGTCTAGGGGTATGATTCTCGCT	tRF-5c	-	-	31	tRNA-Pro-AGG-1-1,GGCTCGTTGGTCTAGGGGTATGATTCTCGCTTAGGGTGCGAGAGGTCCCGGGTTCAAATCCCGGACGAGCCCCCA,Pro-AGG,0;tRNA-Pro-AGG-2-1,GGCTCGTTGGTCTAGGGGTATGATTCTCGCTTAGGGTGCGAGAGGTCCCGGGTTCAAATCCCGGGCGAGCCCCCA,Pro-AGG,0;tRNA-Pro-CGG-1-1,GGCTCGTTGGTCTAGGGGTATGATTCTCGCTTCGGGTGCGAGAGGTCCCGGGTTCAAATCCCGGACGAGCCCCCA,Pro-CGG,0;tRNA-Pro-TGG-1-1,GGCTCGTTGGTCTAGGGGTATGATTCTCGCTTTGGGTGCGAGAGGTCCCGGGTTCAAATCCCGGACGAGCCCC…	1.29528	2.45425	0.000137295	0.000552795	10.6061	9.31077	903.46	321.964	521.348	1671.91	2204.74	1575.5
tRF-Glu-TTC-043	TCCCTGGTGGTCTAGTGGCTAGGATTCGGCGC	tRF-5c	-	-	32	tRNA-Glu-TTC-1-1,TCCCTGGTGGTCTAGTGGCTAGGATTCGGCGCTTTCACCGCCGCGGCCCGGGTTCGATTCCCGGTCAGGGAACCA,Glu-TTC,0	1.26217	2.39856	0.00140484	0.00421453	6.54812	5.28595	30.7998	33.9148	30.7068	99.7191	108.261	119.259
tRF-Pro-AGG-023	GGCTCGTTGGTCTAGGGGTATGATTCTCGCTT	tRF-5c	-	-	32	tRNA-Pro-AGG-1-1,GGCTCGTTGGTCTAGGGGTATGATTCTCGCTTAGGGTGCGAGAGGTCCCGGGTTCAAATCCCGGACGAGCCCCCA,Pro-AGG,0;tRNA-Pro-AGG-2-1,GGCTCGTTGGTCTAGGGGTATGATTCTCGCTTAGGGTGCGAGAGGTCCCGGGTTCAAATCCCGGGCGAGCCCCCA,Pro-AGG,0;tRNA-Pro-CGG-1-1,GGCTCGTTGGTCTAGGGGTATGATTCTCGCTTCGGGTGCGAGAGGTCCCGGGTTCAAATCCCGGACGAGCCCCCA,Pro-CGG,0;tRNA-Pro-TGG-1-1,GGCTCGTTGGTCTAGGGGTATGATTCTCGCTTTGGGTGCGAGAGGTCCCGGGTTCAAATCCCGGACGAGCCCC…	1.19919	2.29611	0.000574486	0.00199765	11.4514	10.2522	1762.92	596.9	1011.32	2769.31	4029.38	2985.42
tRF-Gln-CTG-023	GGTTCCATGGTGTAATGGTTAGCACTCT	tRF-5c	-	-	28	tRNA-Gln-CTG-1-1,GGTTCCATGGTGTAATGGTTAGCACTCTGGACTCTGAATCCAGCGATCCGAGTTCAAATCTCGGTGGGACCTCCA,Gln-CTG,0;tRNA-Gln-CTG-2-1,GGTTCCATGGTGTAATGGTTAGCACTCTGGACTCTGAATCCAGCGATCCGAGTTCAAATCTCGGTGGAACCTCCA,Gln-CTG,0;tRNA-Gln-CTG-3-1,GGTTCCATGGTGTAATGGTTAGCACTCTGGACTCTGAATCCAGTGATCCGAGTTCAAATCTCGGTGGAACCTCCA,Gln-CTG,0;tRNA-Gln-CTG-6-1,GGTTCCATGGTGTAATGGTTAGCACTCTGGACTCTGAATCCAGCGATCTGAGTTCAAATCTCGGTGGGACCTC…	1.14585	2.21276	0.0230054	0.0528685	6.61635	5.4705	79.9328	19.8967	25.3665	102.2	167.924	72.4426
tRF-Lys-CTT-008	GCCCGGCTAGCTCAGTCGGTAGAGCATG	tRF-5c	-	-	28	tRNA-Lys-CTT-1-1,GCCCGGCTAGCTCAGTCGGTAGAGCATGAGACTCTTAATCTCAGGGTCGTGGGTTCGAGCCCCACGTTGGGCGCCA,Lys-CTT,0;tRNA-Lys-CTT-2-1,GCCCGGCTAGCTCAGTCGGTAGAGCATGGGACTCTTAATCCCAGGGTCGTGGGTTCGAGCCCCACGTTGGGCGCCA,Lys-CTT,0	1.08495	2.1213	0.00316692	0.00835412	7.19226	6.10731	82.1328	29.1667	79.4371	154.788	159.626	197.123
tRF-Pro-TGG-011	GGCTCGTTGGTCTAGGGGTATGATTCTCGGTT	tRF-5c	-	-	32	tRNA-Pro-TGG-2-1,GGCTCGTTGGTCTAGGGGTATGATTCTCGGTTTGGGTCCGAGAGGTCCCGGGTTCAAATCCCGGACGAGCCCCCA,Pro-TGG,0	1.08318	2.11871	0.00154812	0.00438633	7.24592	6.16274	65.2662	42.9587	80.1046	190.508	192.816	148.828
tRF-Gly-CCC-022	GCATTGGTGGTTCAGTGGTAGAAT	tRF-5b	-	-	24	tRNA-Gly-CCC-1-1,GCATTGGTGGTTCAGTGGTAGAATTCTCGCCTCCCACGCGGGAGACCCGGGTTCGATTCCCGGCCAATGCACCA,Gly-CCC,0;tRNA-Gly-GCC-1-1,GCATTGGTGGTTCAGTGGTAGAATTCTCGCCTGCCACGCGGGAGGCCCGGGTTCGATTCCCGGCCAATGCACCA,Gly-GCC,0	0.970018	1.95886	0.0241337	0.0543009	6.63095	5.66093	33.7331	28.2623	70.7591	141.889	92.852	113.838
tRF-Val-AAC-021	GTTTCCGTAGTGTAGTGGTTAT	tRF-5b	-	-	22	tRNA-Val-AAC-1-1,GTTTCCGTAGTGTAGTGGTTATCACGTTCGCCTAACACGCGAAAGGTCCCCGGTTCGAAACCGGGCGGAAACACCA,Val-AAC,0;tRNA-Val-AAC-2-1,GTTTCCGTAGTGTAGTGGTTATCACATTCGCCTAACACGCGAAAGGTCCCCGGTTCGAAACCGGGCGGGAACACCA,Val-AAC,0;tRNA-Val-CAC-1-1,GTTTCCGTAGTGTAGTGGTTATCACGTTCGCCTCACACGCGAAAGGTCCCCGGTTCGAAACCGGGCGGAAACACCA,Val-CAC,0;tRNA-Val-CAC-2-1,GTTTCCGTAGTGTAGTGGTTATCACGTTCGCCTCACACGCGAAAGGTCCCCGGTTCGAGACCGGGCGGAA…	0.893567	1.85776	0.026613	0.0581684	5.91925	5.02569	49.8663	12.6615	29.3717	79.8745	70.3305	62.0937
tRF-Gly-CCC-020	GCATTGGTGGTTCAGTGGTAGA	tRF-5b	-	-	22	tRNA-Gly-CCC-1-1,GCATTGGTGGTTCAGTGGTAGAATTCTCGCCTCCCACGCGGGAGACCCGGGTTCGATTCCCGGCCAATGCACCA,Gly-CCC,0;tRNA-Gly-GCC-1-1,GCATTGGTGGTTCAGTGGTAGAATTCTCGCCTGCCACGCGGGAGGCCCGGGTTCGATTCCCGGCCAATGCACCA,Gly-GCC,0	0.887088	1.84944	0.0460997	0.092806	5.6304	4.74331	21.9998	12.2093	38.7172	71.4405	44.648	58.1512
tRF-Glu-TTC-042	TCCCTGGTGGTCTAGTGGCTAGGATTCGGCG	tRF-5c	-	-	31	tRNA-Glu-TTC-1-1,TCCCTGGTGGTCTAGTGGCTAGGATTCGGCGCTTTCACCGCCGCGGCCCGGGTTCGATTCCCGGTCAGGGAACCA,Glu-TTC,0	0.841509	1.79192	0.00600588	0.0150639	8.86727	8.02576	246.398	169.8	261.008	492.146	583.19	557.857
tiRNA-Pro-CGG-001	GGCTCGTTGGTCTAGGGGTATGATTCTCGCTTC	tiRNA-5	-	-	33	tRNA-Pro-CGG-1-1,GGCTCGTTGGTCTAGGGGTATGATTCTCGCTTCGGGTGCGAGAGGTCCCGGGTTCAAATCCCGGACGAGCCCCCA,Pro-CGG,0	0.815422	1.75981	0.0369853	0.0771803	5.45541	4.63999	38.4997	12.4354	17.356	52.092	49.7845	51.7447
tiRNA-Pro-TGG-002	GGCTCGTTGGTCTAGGGGTATGATTCTCGCTTT	tiRNA-5	-	-	33	tRNA-Pro-TGG-1-1,GGCTCGTTGGTCTAGGGGTATGATTCTCGCTTTGGGTGCGAGAGGTCCCGGGTTCAAATCCCGGACGAGCCCCCA,Pro-TGG,0	0.726279	1.65437	0.037329	0.0771803	7.81524	7.08896	197.632	62.8554	117.487	228.213	282.902	275.972
tRF-Glu-TTC-032	TCCCATATGGTCTAGCGGTTAGGATTCCTG	tRF-5c	-	-	30	tRNA-Glu-TTC-2-1,TCCCATATGGTCTAGCGGTTAGGATTCCTGGTTTTCACCCAGGCGGCCCGGGTTCGACTCCCGGTATGGGAACCA,Glu-TTC,0;tRNA-Glu-TTC-3-1,TCCCATATGGTCTAGCGGTTAGGATTCCTGGTTTTCACCCAGGCGGCCCGGGTTCGACTCCCGGTGTGGGAACCA,Glu-TTC,0	0.713773	1.64009	0.0362303	0.0769894	10.0802	9.36641	591.062	373.063	775.68	1207.54	1560.7	1020.6
tRF-Lys-TTT-025	GCCCGGATAGCTCAGTCGGTAGAGCATCAG	tRF-5c	-	-	30	tRNA-Lys-TTT-1-1,GCCCGGATAGCTCAGTCGGTAGAGCATCAGACTTTTAATCTGAGGGTCCAGGGTTCAAGTCCCTGTTCGGGCGCCA,Lys-TTT,0	0.684652	1.60731	0.0442253	0.0902196	5.69771	5.01306	37.0331	20.8011	26.7015	65.4871	59.2672	57.1656
tRF-Arg-TCT-011	GGCTCCGTGGCGCAATGGATAGCGCATTG	tRF-5c	-	-	29	tRNA-Arg-TCT-3-1,GGCTCCGTGGCGCAATGGATAGCGCATTGGACTTCTAATTCAAAGGTTCCGGGTTCGAGTCCCGGCGGAGTCGCCA,Arg-TCT,0	-3.7136	0.0762248	1.68833e-07	1.29157e-06	0.45028	4.16388	32.9998	4.74807	14.6858	0.992229	1.18534	2.46403
tRF-Arg-TCT-014	GGCTCTGTGGCGCAATGGATAGCGCATTG	tRF-5c	-	-	29	tRNA-Arg-TCT-1-1,GGCTCTGTGGCGCAATGGATAGCGCATTGGACTTCTAATTCAAAGGTTGCGGGTTCGAGTCCCGCCAGAGTCGCCA,Arg-TCT,0;tRNA-Arg-TCT-2-1,GGCTCTGTGGCGCAATGGATAGCGCATTGGACTTCTAATTCAAAGGTTGTGGGTTCGAGTCCCACCAGAGTCGCCA,Arg-TCT,0;tRNA-Arg-TCT-4-1,GGCTCTGTGGCGCAATGGATAGCGCATTGGACTTCTAATTCAAAGGTTGTGGGTTCGAATCCCACCAGAGTCGCCA,Arg-TCT,0	-3.62775	0.080898	1.77039e-08	1.93478e-07	0.25954	3.88729	20.5332	7.23516	12.6832	0	2.7658	0.985613
tRF-Glu-CTC-017	TCCCTGGTGGTCTAGTGGTTAGGATTCAG	tRF-5c	-	-	29	tRNA-Glu-CTC-3-1,TCCCTGGTGGTCTAGTGGTTAGGATTCAGCACTCTCACTGCTACTGCCTGGGTTCAATTCCCTGTCAGGGAACCA,Glu-CTC,0	-3.3541	0.0977946	0.000629053	0.00209228	2.70816	6.06226	10.2666	14.4703	156.204	6.94561	5.92672	9.85613
tRF-Val-AAC-025	GTTTCCGTAGTGTAGTGGTTATCACATTC	tRF-5c	-	-	29	tRNA-Val-AAC-2-1,GTTTCCGTAGTGTAGTGGTTATCACATTCGCCTAACACGCGAAAGGTCCCCGGTTCGAAACCGGGCGGGAACACCA,Val-AAC,0	-3.0504	0.120708	3.70257e-11	7.08116e-10	4.58879	7.63919	330.364	99.0312	126.832	39.1931	22.9167	22.6691
tRF-His-GTG-026	GCCGTGATCGTATAGTGGTTAGTACTCTG	tRF-5c	-	-	29	tRNA-His-GTG-1-1,GCCGTGATCGTATAGTGGTTAGTACTCTGCGTTGTGGCCGCAGCAACCTCGGTTCGAATCCGAGTCACGGCACCA,His-GTG,0	-3.05015	0.120729	5.60399e-21	8.57411e-19	9.1183	12.1685	5395.83	2611.21	4324.31	628.081	746.767	570.67
tiRNA-His-GTG-001	GCCGTGATCGTATAGTGGTTAGTACTCTGCGTTG	tiRNA-5	-	-	34	tRNA-His-GTG-1-1,GCCGTGATCGTATAGTGGTTAGTACTCTGCGTTGTGGCCGCAGCAACCTCGGTTCGAATCCGAGTCACGGCACCA,His-GTG,0	-2.80799	0.142794	6.28782e-14	2.40509e-12	7.81742	10.6254	2417.42	685.079	1332.41	242.6	252.874	293.713
tiRNA-Glu-TTC-002	TCCCATATGGTCTAGCGGTTAGGATTCCTGGTTT	tiRNA-5	-	-	34	tRNA-Glu-TTC-2-1,TCCCATATGGTCTAGCGGTTAGGATTCCTGGTTTTCACCCAGGCGGCCCGGGTTCGACTCCCGGTATGGGAACCA,Glu-TTC,0;tRNA-Glu-TTC-3-1,TCCCATATGGTCTAGCGGTTAGGATTCCTGGTTTTCACCCAGGCGGCCCGGGTTCGACTCCCGGTGTGGGAACCA,Glu-TTC,0	-2.77565	0.146031	1.93717e-07	1.41137e-06	7.42228	10.1979	488.03	960.919	1397.16	275.84	188.865	139.957
tiRNA-Glu-TTC-001	TCCCACATGGTCTAGCGGTTAGGATTCCTGGTTT	tiRNA-5	-	-	34	tRNA-Glu-TTC-4-1,TCCCACATGGTCTAGCGGTTAGGATTCCTGGTTTTCACCCAGGCGGCCCGGGTTCGACTCCCGGTGTGGGAACCA,Glu-TTC,0	-2.62938	0.161614	4.01627e-07	2.7123e-06	9.22159	11.851	1637.52	3184.83	4058.63	995.702	601.76	509.562
tiRNA-Gly-CCC-003	GCGCCGCTGGTGTAGTGGTATCATGCAAGATTC	tiRNA-5	-	-	33	tRNA-Gly-CCC-4-1,GCGCCGCTGGTGTAGTGGTATCATGCAAGATTCCCATTCTTGCGACCCGGGTTCGATTCCCGGGCGGCGCACCA,Gly-CCC,0	-2.61819	0.162872	1.94138e-06	1.06082e-05	2.75934	5.37754	60.1329	25.7752	25.3665	14.3873	5.13649	4.43526
tRF-Val-AAC-030	GTTTCCGTAGTGTAGTGGTTATCACGTTC	tRF-5c	-	-	29	tRNA-Val-AAC-1-1,GTTTCCGTAGTGTAGTGGTTATCACGTTCGCCTAACACGCGAAAGGTCCCCGGTTCGAAACCGGGCGGAAACACCA,Val-AAC,0;tRNA-Val-CAC-1-1,GTTTCCGTAGTGTAGTGGTTATCACGTTCGCCTCACACGCGAAAGGTCCCCGGTTCGAAACCGGGCGGAAACACCA,Val-CAC,0;tRNA-Val-CAC-2-1,GTTTCCGTAGTGTAGTGGTTATCACGTTCGCCTCACACGCGAAAGGTCCCCGGTTCGAGACCGGGCGGAAACACCA,Val-CAC,0	-2.60159	0.164757	5.56658e-12	1.41948e-10	10.202	12.8036	11446.2	3654.88	4763.55	1535.97	1347.34	1251.73
tRF-His-GTG-019	GCCGTGATCGTATA	tRF-5a	-	-	14	tRNA-His-GTG-1-1,GCCGTGATCGTATAGTGGTTAGTACTCTGCGTTGTGGCCGCAGCAACCTCGGTTCGAATCCGAGTCACGGCACCA,His-GTG,0	-2.55001	0.170754	1.22325e-06	6.93176e-06	3.69985	6.24986	93.1327	19.6706	104.804	14.8834	14.2241	16.2626
tRF-Glu-CTC-021	TCCCTGGTGGTCTAGTGGTTAGGATTCG	tRF-5c	-	-	28	tRNA-Glu-CTC-1-1,TCCCTGGTGGTCTAGTGGTTAGGATTCGGCGCTCTCACCGCCGCGGCCCGGGTTCGATTCCCGGTCAGGGAACCA,Glu-CTC,0	-2.39484	0.190143	1.12604e-12	3.44567e-11	8.53274	10.9276	1745.32	1175.49	2172.17	397.884	502.191	395.231
tRF-Glu-CTC-022	TCCCTGGTGGTCTAGTGGTTAGGATTCGG	tRF-5c	-	-	29	tRNA-Glu-CTC-1-1,TCCCTGGTGGTCTAGTGGTTAGGATTCGGCGCTCTCACCGCCGCGGCCCGGGTTCGATTCCCGGTCAGGGAACCA,Glu-CTC,0	-2.29248	0.204124	1.22768e-11	2.68335e-10	10.3266	12.6191	5048.96	4398.07	6588.6	1544.9	1592.31	1364.09
tRF-Glu-CTC-016	TCCCTGGTGGTCTAGTGGTTAGGATTCA	tRF-5c	-	-	28	tRNA-Glu-CTC-3-1,TCCCTGGTGGTCTAGTGGTTAGGATTCAGCACTCTCACTGCTACTGCCTGGGTTCAATTCCCTGTCAGGGAACCA,Glu-CTC,0	-1.9956	0.250764	5.29129e-07	3.3732e-06	6.27216	8.26776	399.664	190.375	232.971	60.526	82.579	126.159
tRF-Gly-CCC-036	GCGCCGCTGGTGTAGTGGTATCATGCAAGA	tRF-5c	-	-	30	tRNA-Gly-CCC-4-1,GCGCCGCTGGTGTAGTGGTATCATGCAAGATTCCCATTCTTGCGACCCGGGTTCGATTCCCGGGCGGCGCACCA,Gly-CCC,0	-1.96902	0.255427	0.000299771	0.00114662	3.16418	5.1332	17.9665	19.8967	53.4031	9.42618	9.48276	12.3202
tRF-Glu-TTC-031	TCCCATATGGTCTAGCGGTTAGGATTCCT	tRF-5c	-	-	29	tRNA-Glu-TTC-2-1,TCCCATATGGTCTAGCGGTTAGGATTCCTGGTTTTCACCCAGGCGGCCCGGGTTCGACTCCCGGTATGGGAACCA,Glu-TTC,0;tRNA-Glu-TTC-3-1,TCCCATATGGTCTAGCGGTTAGGATTCCTGGTTTTCACCCAGGCGGCCCGGGTTCGACTCCCGGTGTGGGAACCA,Glu-TTC,0	-1.93672	0.26121	2.42826e-09	3.09603e-08	8.80032	10.737	1581.06	1199.68	1600.76	522.905	598.599	440.076
tRF-Gln-TTG-018	GGTCCCATGGTGTAATGGTTAGCACTCTG	tRF-5c	-	-	29	tRNA-Gln-TTG-1-1,GGTCCCATGGTGTAATGGTTAGCACTCTGGACTTTGAATCCAGCGATCCGAGTTCAAATCTCGGTGGGACCTCCA,Gln-TTG,0;tRNA-Gln-TTG-2-1,GGTCCCATGGTGTAATGGTTAGCACTCTGGACTTTGAATCCAGCAATCTGAGTTCAAATCTCGGTGGGACCTCCA,Gln-TTG,0	-1.92529	0.263287	6.65439e-07	4.07249e-06	6.76139	8.68668	531.296	175	436.57	117.083	168.319	93.6333
tiRNA-Lys-CTT-003	GCCCGGCTAGCTCAGTCGGTAGAGCATGGGACTC	tiRNA-5	-	-	34	tRNA-Lys-CTT-2-1,GCCCGGCTAGCTCAGTCGGTAGAGCATGGGACTCTTAATCCCAGGGTCGTGGGTTCGAGCCCCACGTTGGGCGCCA,Lys-CTT,0	-1.85002	0.277388	0.00145621	0.00428463	5.57038	7.4204	264.731	127.972	59.4109	93.2696	37.1408	37.9461
tiRNA-Leu-CAG-001	GTCAGGATGGCCGAGCGGTCTAAGGCGCTGCGTTC	tiRNA-5	-	-	35	tRNA-Leu-CAG-1-1,GTCAGGATGGCCGAGCGGTCTAAGGCGCTGCGTTCAGGTCGCAGTCTCCCCTGGAGGCGTGGGTTCGAATCCCACTCCTGACACCA,Leu-CAG,0;tRNA-Leu-CAG-2-1,GTCAGGATGGCCGAGCGGTCTAAGGCGCTGCGTTCAGGTCGCAGTCTCCCCTGGAGGCGTGGGTTCGAATCCCACTTCTGACACCA,Leu-CAG,0;tRNA-Leu-CAG-3-1,GTCAGGATGGCCGAGCGGTCTAAGGCGCTGCGTTCAGGTCGCAGTCTACCCTGGAGGCGTGGGTTCGAATCCCACACCTGACACCA,Leu-CAG,0	-1.82534	0.282174	0.00243489	0.00659938	1.97544	3.80078	24.1998	8.36565	4.67277	4.46503	5.13649	3.94245
tRF-Glu-TTC-037	TCCCTGGTGGTCTAGTGGCTAGGATTCG	tRF-5c	-	-	28	tRNA-Glu-TTC-1-1,TCCCTGGTGGTCTAGTGGCTAGGATTCGGCGCTTTCACCGCCGCGGCCCGGGTTCGATTCCCGGTCAGGGAACCA,Glu-TTC,0;tRNA-Glu-TTC-5-1,TCCCTGGTGGTCTAGTGGCTAGGATTCGGCACTTTCATTGCCGTGGCCTGGGTTTGATTCCTGGTCAGGGAACCA,Glu-TTC,0	-1.80664	0.285855	6.50229e-05	0.000284243	2.64294	4.44958	20.5332	13.1137	24.0314	8.93006	8.29741	4.43526
tRF-Glu-TTC-034	TCCCATATGGTCTAGCGGTTAGGATTCCTGGT	tRF-5c	-	-	32	tRNA-Glu-TTC-2-1,TCCCATATGGTCTAGCGGTTAGGATTCCTGGTTTTCACCCAGGCGGCCCGGGTTCGACTCCCGGTATGGGAACCA,Glu-TTC,0;tRNA-Glu-TTC-3-1,TCCCATATGGTCTAGCGGTTAGGATTCCTGGTTTTCACCCAGGCGGCCCGGGTTCGACTCCCGGTGTGGGAACCA,Glu-TTC,0	-1.7657	0.294085	0.00059033	0.00200712	7.61984	9.38554	268.031	542.185	811.727	293.7	233.908	164.597
tRF-Glu-TTC-024	TCCCACATGGTCTAGCGGTTAGGATTCCTGGT	tRF-5c	-	-	32	tRNA-Glu-TTC-4-1,TCCCACATGGTCTAGCGGTTAGGATTCCTGGTTTTCACCCAGGCGGCCCGGGTTCGACTCCCGGTGTGGGAACCA,Glu-TTC,0	-1.75426	0.296425	0.000449266	0.00163661	9.32002	11.0743	950.393	1740.06	2555.34	971.889	783.908	494.778
tRF-His-GTG-025	GCCGTGATCGTATAGTGGTTAGTACTCT	tRF-5c	-	-	28	tRNA-His-GTG-1-1,GCCGTGATCGTATAGTGGTTAGTACTCTGCGTTGTGGCCGCAGCAACCTCGGTTCGAATCCGAGTCACGGCACCA,His-GTG,0	-1.7468	0.297963	3.87333e-08	3.70387e-07	6.16662	7.91341	300.665	139.729	206.269	89.7968	82.1839	79.8347
tRF-Gly-GCC-016	GCATGGGTGGTTCAGTGGTAGAATTCTCGCCT	tRF-5c	-	-	32	tRNA-Gly-GCC-2-1,GCATGGGTGGTTCAGTGGTAGAATTCTCGCCTGCCACGCGGGAGGCCCGGGTTCGATTCCCGGCCCATGCACCA,Gly-GCC,0;tRNA-Gly-GCC-3-1,GCATGGGTGGTTCAGTGGTAGAATTCTCGCCTGCCACGCGGGAGGTCCGGGTTCGATTCCCGGCCCATGCACCA,Gly-GCC,0	-1.68798	0.310361	0.00019685	0.000772259	10.4481	12.1361	2436.85	4431.99	3734.88	1850.51	1369.47	1686.38
tRF-Glu-CTC-029	TCGCTGGTGGTCTAGTGGTTAGGATTCGGC	tRF-5c	-	-	30	tRNA-Glu-CTC-2-1,TCGCTGGTGGTCTAGTGGTTAGGATTCGGCGCTCTCACCGCAGCGCCCGGGTTCGATTCCCGGTCAGGGAACCA,Glu-CTC,0	-1.65756	0.316975	7.97728e-05	0.000339034	3.74252	5.40007	43.9997	30.7494	33.3769	20.8368	16.1997	9.85613
tRF-Glu-CTC-023	TCCCTGGTGGTCTAGTGGTTAGGATTCGGC	tRF-5c	-	-	30	tRNA-Glu-CTC-1-1,TCCCTGGTGGTCTAGTGGTTAGGATTCGGCGCTCTCACCGCCGCGGCCCGGGTTCGATTCCCGGTCAGGGAACCA,Glu-CTC,0	-1.6132	0.326871	8.72902e-08	7.41967e-07	12.9509	14.5641	25308.6	16783.3	20691	9135.46	9305.35	9295.32
tRF-Glu-TTC-021	TCCCACATGGTCTAGCGGTTAGGATTCCT	tRF-5c	-	-	29	tRNA-Glu-TTC-4-1,TCCCACATGGTCTAGCGGTTAGGATTCCTGGTTTTCACCCAGGCGGCCCGGGTTCGACTCCCGGTGTGGGAACCA,Glu-TTC,0	-1.59564	0.330874	4.07731e-07	2.7123e-06	10.1636	11.7592	3297.04	2224.36	3503.24	1342.49	1535.02	1140.35
tRF-Gly-CCC-027	GCATTGGTGGTTCAGTGGTAGAATTCTCGCCT	tRF-5c	-	-	32	tRNA-Gly-CCC-1-1,GCATTGGTGGTTCAGTGGTAGAATTCTCGCCTCCCACGCGGGAGACCCGGGTTCGATTCCCGGCCAATGCACCA,Gly-CCC,0;tRNA-Gly-GCC-1-1,GCATTGGTGGTTCAGTGGTAGAATTCTCGCCTGCCACGCGGGAGGCCCGGGTTCGATTCCCGGCCAATGCACCA,Gly-GCC,0	-1.55178	0.341089	0.00455812	0.0118202	12.685	14.2367	8028.48	21591.5	14106.4	9858.79	5969.4	7358.59
tRF-Glu-TTC-020	TCCCACATGGTCTAGCGGTTAGGATTCC	tRF-5c	-	-	28	tRNA-Glu-TTC-4-1,TCCCACATGGTCTAGCGGTTAGGATTCCTGGTTTTCACCCAGGCGGCCCGGGTTCGACTCCCGGTGTGGGAACCA,Glu-TTC,0	-1.55038	0.341421	9.29019e-05	0.000384162	7.56083	9.11121	382.064	333.043	713.599	258.476	244.971	159.669
tRF-Glu-CTC-018	TCCCTGGTGGTCTAGTGGTTAGGATTCAGC	tRF-5c	-	-	30	tRNA-Glu-CTC-3-1,TCCCTGGTGGTCTAGTGGTTAGGATTCAGCACTCTCACTGCTACTGCCTGGGTTCAATTCCCTGTCAGGGAACCA,Glu-CTC,0	-1.51898	0.348934	1.23487e-05	5.90423e-05	4.62956	6.14854	76.9995	44.3153	65.4188	28.7747	32.0043	25.626
tiRNA-Val-TAC-003	GGTTCCATAGTGTAGCGGTTATCACGTCTGCTTT	tiRNA-5	-	-	34	tRNA-Val-TAC-1-1,GGTTCCATAGTGTAGCGGTTATCACGTCTGCTTTACACGCAGAAGGTCCTGGGTTCGAGCCCCAGTGGAACCACCA,Val-TAC,0	-1.49807	0.354027	2.71065e-06	1.38243e-05	5.91591	7.41398	184.432	102.197	164.882	77.89	70.7256	63.0793
tRF-Gly-GCC-013	GCATGGGTGGTTCAGTGGTAGAATTCTCG	tRF-5c	-	-	29	tRNA-Gly-GCC-2-1,GCATGGGTGGTTCAGTGGTAGAATTCTCGCCTGCCACGCGGGAGGCCCGGGTTCGATTCCCGGCCCATGCACCA,Gly-GCC,0;tRNA-Gly-GCC-3-1,GCATGGGTGGTTCAGTGGTAGAATTCTCGCCTGCCACGCGGGAGGTCCGGGTTCGATTCCCGGCCCATGCACCA,Gly-GCC,0	-1.47965	0.358577	0.0048712	0.0124216	12.2011	13.6807	4577.43	9080.12	18884.7	5842.74	5105.68	5567.73
tRF-Glu-TTC-030	TCCCATATGGTCTAGCGGTTAGGATTCC	tRF-5c	-	-	28	tRNA-Glu-TTC-2-1,TCCCATATGGTCTAGCGGTTAGGATTCCTGGTTTTCACCCAGGCGGCCCGGGTTCGACTCCCGGTATGGGAACCA,Glu-TTC,0;tRNA-Glu-TTC-3-1,TCCCATATGGTCTAGCGGTTAGGATTCCTGGTTTTCACCCAGGCGGCCCGGGTTCGACTCCCGGTGTGGGAACCA,Glu-TTC,0	-1.46847	0.361366	0.000541843	0.00192795	5.89329	7.36176	100.833	115.084	198.926	79.3783	75.8621	53.2231
tRF-Glu-TTC-038	TCCCTGGTGGTCTAGTGGCTAGGATTCGG	tRF-5c	-	-	29	tRNA-Glu-TTC-1-1,TCCCTGGTGGTCTAGTGGCTAGGATTCGGCGCTTTCACCGCCGCGGCCCGGGTTCGATTCCCGGTCAGGGAACCA,Glu-TTC,0;tRNA-Glu-TTC-5-1,TCCCTGGTGGTCTAGTGGCTAGGATTCGGCACTTTCATTGCCGTGGCCTGGGTTTGATTCCTGGTCAGGGAACCA,Glu-TTC,0	-1.36646	0.387843	0.000351079	0.00131012	4.92803	6.29448	63.0662	46.3502	96.1255	39.6892	31.6092	35.4821
tiRNA-Gly-GCC-001	GCATGGGTGGTTCAGTGGTAGAATTCTCGCCTG	tiRNA-5	-	-	33	tRNA-Gly-GCC-2-1,GCATGGGTGGTTCAGTGGTAGAATTCTCGCCTGCCACGCGGGAGGCCCGGGTTCGATTCCCGGCCCATGCACCA,Gly-GCC,0;tRNA-Gly-GCC-3-1,GCATGGGTGGTTCAGTGGTAGAATTCTCGCCTGCCACGCGGGAGGTCCGGGTTCGATTCCCGGCCCATGCACCA,Gly-GCC,0	-1.33429	0.396587	0.0472824	0.0939508	6.76928	8.10357	113.666	329.652	167.552	194.973	51.3649	139.464
tRF-Glu-CTC-020	TCCCTGGTGGTCTAGTGGTTAGGATTCAGCAC	tRF-5c	-	-	32	tRNA-Glu-CTC-3-1,TCCCTGGTGGTCTAGTGGTTAGGATTCAGCACTCTCACTGCTACTGCCTGGGTTCAATTCCCTGTCAGGGAACCA,Glu-CTC,0	-1.28474	0.410444	0.0118215	0.0287094	3.80697	5.09172	19.0665	31.2016	31.3743	22.3252	15.0144	11.8274
tRF-Gln-CTG-024	GGTTCCATGGTGTAATGGTTAGCACTCTG	tRF-5c	-	-	29	tRNA-Gln-CTG-1-1,GGTTCCATGGTGTAATGGTTAGCACTCTGGACTCTGAATCCAGCGATCCGAGTTCAAATCTCGGTGGGACCTCCA,Gln-CTG,0;tRNA-Gln-CTG-2-1,GGTTCCATGGTGTAATGGTTAGCACTCTGGACTCTGAATCCAGCGATCCGAGTTCAAATCTCGGTGGAACCTCCA,Gln-CTG,0;tRNA-Gln-CTG-3-1,GGTTCCATGGTGTAATGGTTAGCACTCTGGACTCTGAATCCAGTGATCCGAGTTCAAATCTCGGTGGAACCTCCA,Gln-CTG,0;tRNA-Gln-CTG-6-1,GGTTCCATGGTGTAATGGTTAGCACTCTGGACTCTGAATCCAGCGATCTGAGTTCAAATCTCGGTGGGACCTC…	-1.2127	0.431462	0.000980434	0.00300013	6.93344	8.14614	389.764	127.52	268.35	127.998	184.124	114.824
tRF-Gly-GCC-014	GCATGGGTGGTTCAGTGGTAGAATTCTCGC	tRF-5c	-	-	30	tRNA-Gly-GCC-2-1,GCATGGGTGGTTCAGTGGTAGAATTCTCGCCTGCCACGCGGGAGGCCCGGGTTCGATTCCCGGCCCATGCACCA,Gly-GCC,0;tRNA-Gly-GCC-3-1,GCATGGGTGGTTCAGTGGTAGAATTCTCGCCTGCCACGCGGGAGGTCCGGGTTCGATTCCCGGCCCATGCACCA,Gly-GCC,0	-1.19077	0.43807	0.00165527	0.00460465	15.6328	16.8236	73783.8	96649.9	113842	65427.6	55017.4	57902.3
tRF-Gly-CCC-038	GCGCCGCTGGTGTAGTGGTATCATGCAAGATT	tRF-5c	-	-	32	tRNA-Gly-CCC-4-1,GCGCCGCTGGTGTAGTGGTATCATGCAAGATTCCCATTCTTGCGACCCGGGTTCGATTCCCGGGCGGCGCACCA,Gly-CCC,0	-1.13465	0.455447	0.00151976	0.00438633	4.88985	6.02449	77.7328	44.5414	47.3952	38.6969	33.1897	32.0324
tRF-Gly-CCC-024	GCATTGGTGGTTCAGTGGTAGAATTCTCG	tRF-5c	-	-	29	tRNA-Gly-CCC-1-1,GCATTGGTGGTTCAGTGGTAGAATTCTCGCCTCCCACGCGGGAGACCCGGGTTCGATTCCCGGCCAATGCACCA,Gly-CCC,0;tRNA-Gly-GCC-1-1,GCATTGGTGGTTCAGTGGTAGAATTCTCGCCTGCCACGCGGGAGGCCCGGGTTCGATTCCCGGCCAATGCACCA,Gly-GCC,0	-1.11184	0.462702	0.0231515	0.0528685	13.3077	14.4196	8479.47	16916	28124.7	12316	11006.3	12231.5
tRF-Glu-CTC-024	TCCCTGGTGGTCTAGTGGTTAGGATTCGGCG	tRF-5c	-	-	31	tRNA-Glu-CTC-1-1,TCCCTGGTGGTCTAGTGGTTAGGATTCGGCGCTCTCACCGCCGCGGCCCGGGTTCGATTCCCGGTCAGGGAACCA,Glu-CTC,0	-1.07677	0.474088	0.000698638	0.00227429	14.0033	15.0801	29809.4	25941.9	31959.1	20441.4	19344.8	17815.5
tRF-Glu-CTC-030	TCGCTGGTGGTCTAGTGGTTAGGATTCGGCG	tRF-5c	-	-	31	tRNA-Glu-CTC-2-1,TCGCTGGTGGTCTAGTGGTTAGGATTCGGCGCTCTCACCGCAGCGCCCGGGTTCGATTCCCGGTCAGGGAACCA,Glu-CTC,0	-1.04392	0.485007	0.00924185	0.0228065	4.99139	6.03532	60.1329	50.6461	54.7382	44.6503	42.6724	24.1475
tRF-Val-CAC-009	GTTTCCGTAGTGTAGTGGTTATCACGCTC	tRF-5c	-	-	29	tRNA-Val-CAC-3-1,GTTTCCGTAGTGTAGTGGTTATCACGCTCGCCTCACACGCGAGAGGTCCTCGGTTCGAAACCGAGCGGGAACACCA,Val-CAC,0	-1.04261	0.485449	0.00245859	0.00659938	7.5369	8.57951	580.796	199.871	273.691	230.197	218.894	202.051
tRF-Glu-CTC-019	TCCCTGGTGGTCTAGTGGTTAGGATTCAGCA	tRF-5c	-	-	31	tRNA-Glu-CTC-3-1,TCCCTGGTGGTCTAGTGGTTAGGATTCAGCACTCTCACTGCTACTGCCTGGGTTCAATTCCCTGTCAGGGAACCA,Glu-CTC,0	-0.987636	0.504303	0.0125072	0.0299001	9.74983	10.7375	2093.65	1368.35	915.195	916.324	829.741	1266.51
tRF-His-GTG-029	GCCGTGATCGTATAGTGGTTAGTACTCTGCGT	tRF-5c	-	-	32	tRNA-His-GTG-1-1,GCCGTGATCGTATAGTGGTTAGTACTCTGCGTTGTGGCCGCAGCAACCTCGGTTCGAATCCGAGTCACGGCACCA,His-GTG,0	-0.951246	0.517186	0.0201816	0.0475044	9.0788	10.03	1849.45	491.312	614.803	569.54	627.443	694.365
tRF-Glu-TTC-040	TCCCTGGTGGTCTAGTGGCTAGGATTCGGCA	tRF-5c	-	-	31	tRNA-Glu-TTC-5-1,TCCCTGGTGGTCTAGTGGCTAGGATTCGGCACTTTCATTGCCGTGGCCTGGGTTTGATTCCTGGTCAGGGAACCA,Glu-TTC,0	-0.887635	0.540499	0.0262987	0.0581684	9.86576	10.7534	2128.48	1381.24	919.2	970.896	894.54	1398.09
tRF-Gly-CCC-025	GCATTGGTGGTTCAGTGGTAGAATTCTCGC	tRF-5c	-	-	30	tRNA-Gly-CCC-1-1,GCATTGGTGGTTCAGTGGTAGAATTCTCGCCTCCCACGCGGGAGACCCGGGTTCGATTCCCGGCCAATGCACCA,Gly-CCC,0;tRNA-Gly-GCC-1-1,GCATTGGTGGTTCAGTGGTAGAATTCTCGCCTGCCACGCGGGAGGCCCGGGTTCGATTCCCGGCCAATGCACCA,Gly-GCC,0	-0.797424	0.575376	0.027158	0.0585235	17.6689	18.4664	286255	324372	274397	255642	244000	231141
